# Supplementary material for: Cell Immobilization for Erythritol Production
Source: J Fungi (Basel). 2022 Dec 8;8(12):1286. doi: 10.3390/jof8121286 (PMC9785647; doi:10.3390/jof8121286)
Supplement: Supplementary file 1 [file jof-08-01286-s001.zip]

Archive with 1 entries (1 files):
- jof-2052422-supplementary.pdf
